# Supplementary material for: SOX13 as a potential prognostic biomarker linked to immune infiltration and ferroptosis inhibits the proliferation, migration, and metastasis of thyroid cancer cells
Source: Front Immunol. 2024 Dec 11;15:1478395. doi: 10.3389/fimmu.2024.1478395 (PMC11670200; doi:10.3389/fimmu.2024.1478395)
Supplement: Supplementary file 2 [file Table1.xlsx]

## Sheet: Sheet1
Table S1
Gene name	序列（5'-3') (Accession number/Gene ID)		Gene length（bp）	The carrier name
OE-SOX13	>NM_005686.3:599-2467 Homo sapiens SRY-box transcription factor 13 (SOX13), mRNA ATGTCCATGAGGAGCCCCATCTCTGCCCAGCTGGCCCTGGATGGCGTTGGCACCATGGTGAACTGCACCA TCAAGTCAGAGGAGAAGAAAGAGCCTTGCCACGAGGCCCCCCAGGGCTCAGCCACTGCCGCTGAACCTCA GCCTGGAGACCCAGCCCGGGCCTCCCAGGATAGTGCTGACCCCCAAGCTCCAGCCCAGGGGAATTTCAGG GGCTCCTGGGACTGTAGCTCTCCAGAGGGTAATGGGTCCCCAGAACCCAAGAGACCAGGAGTGTCGGAGG CTGCCTCTGGAAGCCAGGAGAAGCTGGACTTCAA…		1869	pcDNA3.1(+)
NC-SOX13				pcDNA3.1(+)
